# Supplementary material for: A Recurrent Motif: Diversity and Evolution of ShKT Domain Containing Proteins in the Vampire Snail Cumia reticulata
Source: Toxins (Basel). 2019 Feb 12;11(2):106. doi: 10.3390/toxins11020106 (PMC6409789; doi:10.3390/toxins11020106)
Supplement: Supplementary file 1 [file toxins-11-00106-s001.zip]

Archive with 4 entries (3 files):
- toxins-436128-supple-final/
- toxins-436128-supple-final/._CAP_aln_DEF.fas
- toxins-436128-supple-final/._M12shk_aln-DEF.fas
- toxins-436128-supple-final/._shkt_aln_DEF.fas
